# Supplementary material for: Ladder Polyphenylsilsesquioxanes and Their Niobium–Siloxane Composite as Coating Materials: Spectroscopy and Atomic Oxygen Resistance Study
Source: Polymers (Basel). 2023 Aug 4;15(15):3299. doi: 10.3390/polym15153299 (PMC10422322; doi:10.3390/polym15153299)
Supplement: Supplementary file 1 [file polymers-15-03299-s001.zip]

Archive with 1 entries (1 files):
- polymers-2508219-supplementary.pdf
